# Supplementary material for: Muscle fat infiltration following whiplash: A computed tomography and magnetic resonance imaging comparison
Source: PLoS One. 2020 Jun 2;15(6):e0234061. doi: 10.1371/journal.pone.0234061 (PMC7266316; doi:10.1371/journal.pone.0234061)
Supplement: S1 Data — (XLS) [file pone.0234061.s001.xls]

## Sheet: Min_Data
Subject	0=severe; 1=mild; 2=recovered	Gender, 0 = female	BMI	Age	HoundsfieldUnits_DeepExt	HoundsfieldUnits_Superficial	HoundsfieldUnits_SCM	MRI_FI_DeepExt_T1	MRI_FI_DeepExt_T2	MRI_FI_DeepExt_T3	MRI_FI_DeepExt_T4	MRI_FI_Superficial_T1	MRI_FI_Superficial_T2	MRI_FI_Superficial_T3	MRI_FI_Superficial_T4	MRI_FI_SCM_T1	MRI_FI_SCM_T2	MRI_FI_SCM_T3	MRI_FI_SCM_T4	NDI_T1	NDI_T2	NDI_T3	NDI_T4	Pn_1	Pn_2	Pn_3	Pn_4
1	0	0	23.4055	24.5753	52.6009	39.5565	54.0677	16.16	21	19	17	7.66866	10.4593	5.8861	9.7962	12.1591	13.6902	5.59444	11.2347	50	52	34	16	10	8	5	0
2	0	0	24.7148	60.4658	48.6914	45.5501	53.4834	23	23	23	24.4	9.18481	9.30309	9.51412	11.4593	9.28204	11.3096	8.80537	7.44998	56	38	56	48	8	8	8	8
3	0	0	34.199	46.126	29.0461	35.2853	50.9979	36.97	35	36	34.1	13.4737	5.04521	6.71529	13.2172	9.89943	2.70399	2.03386	8.03884	54	48	30	40	8	7	1	8
4	0	0	23.1702	45.2137	41	54.0892	54.0892	27.35	27.27	26.55	28.97	12.7108	11.8379	12.3757	13.7549	12.8028	10.5107	15.0557	14.4064	48	48	46	48	6	7	3	6
5	0	0	37.1028	31.811	44	39.8957	59.0291	23.681	26	29.215	27.03	8.15434	6.97137	5.35441	15.1013	3.82794	4.27281	4.17567	11.744	24	28	32	20	5	7	7	6
6	0	1	24.4304	38.4	48.0069	51.831	57.6734	16.39	17.55	19		5.25387	6.83507	6.85464		5.58488	6.42541	7.49705		62	68	64		7	10	9
7	0	1	18.651	30.0877	43.7772	44.8976	38.6086	19.45	17.99	18	18	7.80027	7.03215	8.89842	7.01791	7.96039	7.50577	7.29387	8.06274	62	58	32	0	8	9	1	0
8	0	1	28.2068	23.726	56	52.9501	57.5976	17.45	18.84	18.3822	18	1.74985	7.33997	1.46043	7.4135	3.06199	8.09183	1.36573	5.77368	68	58	46	8	10	5	0	0
9	0	0	21.1316	39.6137	50.6071	50.4709	56.1894	19.5	18.43	20	19	10.4235	13.6437	12.1706	9.31121	9.05543	12.2905	12.3723	9.89473	42	33	31	26	6	5	4	4
10	0	0	22.6717	19.2849	56.4591	53.9661	50.3551	13.41	13.61	15.09	15.21	6.45043	5.63786	5.41893	7.26973	9.33993	10.2169	11.201	7.09564	29	39	32	10	7	3	3	9
11	0	0	23.109	27.4137	47.5169	52.7706	52.6495	19.2537	19.1143	19.03	20.2	0.362482	0.586877	5.3077	5.86173	1.14976	1.04157	7.4802	7.91993	50	52	34	16	10	8	5	0
12	1	0	19.5278	58.537	38	45.2453	51.0393	31	31.99	30.88	29	9.97201	13.2231	11.9995	10.2722	6.98485	10.2817	12.5754	8.43587	22	14	10	18	7	7	5	5
13	1	0	24.1172	26.0712	57	55.6951	57.1209		18	18	17.9		6.54881	8.34174	6.47545		6.98485	9.14067	8.018	44	30	26	32	8	8	3	8
14	1	0	17.7525	26.3808	52.1676	47.4694	57.9702	22.56	19	22.23		14.2475	9.68703	12.1433		11.5917	7.82366	7.62771		36	16	10		8	5	1
15	1	0	19.1955	43.6438	51.3626	48.7127	50.1125	12.03	15.74	13	17.1	15.6511	9.54737	10.4034	8.46718	11.1279	10.1868	13.5548	9.96428	58	36	20	16	4	2	5	4
16	1	0	24.9002	29.3205	52	45.3566	55.8311	17	15	11	12.53	8.17258	6.40003	6.75818	7.05178	10.1769	10.7326	10.7601	9.60201	68	44	20	26	7	4	2	5
17	1	0	23.1823	35.4438	44	39.8158	51.0617	12.85	15	14	15.66	9.64828	9.67049	9.89338	10.8565	7.73198	8.75469	11.6446	12.4837	50	48	18	22	7	7	2	1
18	1	0	20.6721	19.3014	48.4914	49.6148	52.6909	16.75	21.98	19.36	19.82	6.60997	11.3387	9.30608	9.8048	6.28113	16.1735	13.5277	12.1389	48	40	28	16	3	4	4	2
19	1	0	30.7822	33.4712	55.5456	48.1164	54.5693	18	16	18.47		4.4929	3.50341	12.2981		4.07532	3.48104	12.236		24	16	18		3	3	2
20	1	0	22.1487	34.9041	51.0101	50.0986	44.9549	16.53	15.54	16	14	10.454	8.6101	10.0116	7.06536	10.6285	11.5667	11.2836	6.21337	34	40	18	10	5	6	2	5
21	1	0	28.3191	34.4603	44	35.7669	55.9194	18.7	17.82	17.7722	20	9.17234	8.60901	2.69135	12.1605	13.3507	13.2452	5.12551	12.0274	32	22	20	16	6	8	7	2
22	1	0	24.7972	59.2	30.6678	39.3769	44.4175	36.54	35	33	38	19.2455	15.1893	15.2694	17.6253	15.3568	14.7845	11.2202	14.9234	14	28	20	26	2	5	3	6
23	1	0	21.4539	26.9342	55.9863	52.0877	64.4078	15.94	12.98	15.63	15	10.1097	6.65526	8.07865	6.54736	13.3813	8.81889	10.3928	11.4944	28	30	48	18	3	2	7	1
24	2	0	21.9459	38.0603	63.4231	56.3506	55.4452	17.9291	14.5912	17.02	12.72	0.213378	0.506366	4.14433	6.11091	1.94325	2.22403	11.6475	7.44404	42	18	2	0	2	2	0	0
25	2	0	21.9247	32.2685	47	43.7754	42.6106	20.01	20	23	25	9.55535	8.22983	19.9061	8.86495	8.69745	8.37892	12.7507	7.79295	20	24	4	4	2	3	1	1
26	2	1	20.2212	21.7068	52	52.7166	47.0212	19	20.69	19.78	20.6917	5.95719	7.6712	7.16882	1.01522	6.28576	8.50201	8.59561	1.30821	28	20	4	10	4	3	1	0
27	2	0	33.1248	32.5452	46.6822	38.2221	49.8332	12.9	12.38	13		10.2285	10.9728	10.3491		12.434	12.4661	12.1611		18	31	2		5	5	0
28	2	0	20.8977	25.5425	61.0067	52.2668	47.836	15.51	15	13.96	12.64	7.67709	8.14836	6.16152	6.65688	10.0121	9.34314	5.68187	10.06	18	18	16	24	4	2	1	5
29	2	1	27.4544	50.5178	59	55.2801	53.6946	15	17	14	13.47	9.10551	8.60345	8.12756	9.50134	9.83468	8.6327	10.0531	12.4155	32	54	6	0	8	5	3	0
30	2	0	18.8794	19.2356	59	57.4468	50.7678	11.52	11	10.81	9.71	6.49582	6.47293	6.12298	4.87356	8.77259	7.60656	7.53929	6.38446	20	22	14	6	6	6	3	1
31	2	0	25.7446	48.5973	54.2233	51.3477	51.9221	22	21.79	22	19	8.86504	8.51767	7.40807	9.03665	8.58661	8.99715	7.67163	10.8358	50	28	0	0	0	3	0	0
32	2	0	27.4544	52.4548	39.1209	38.9798	42.9322	13	13.88	13.84		12.8385	14.9012	14.2625		11.5718	11.3934	11.5991		24	8	2		5	0	2
33	2	0	27.4357	32.5425	50.5513	46.8271	54.1605	16.51	18.51	18.98	20.82	9.7134	8.57902	9.50483	10.7616	10.1376	11.269	10.0285	10.8717	32	18	8	18	4	2	2	4
34	2	0	22.5941	31.2356	54.9667	53.9924	51.2331	18	16.7874	19	13.4	1.78373	2.797	1.63826	2.07337	3.67423	2.68434	3.51425	4.80036	24	10	0	24	2	3	0	5
35	2	0	25.7446	32.0329	47	48.3162	63.8673	19.07	18.4781	19		7.07568	1.22311	0.854177		7.34991	1.88952	1.82289		30	18	4		2	3	2
36	2	0	25.8219	31.9342	48	43.8186	58.1605	27.13	25.39	27.34	23.01	13.5079	13.0426	13.4125	10.9881	12.6211	13.8195	13.1316	10.8615	58	66	6	0	7	8	1	0
